# Supplementary material for: Simultaneous Detection of Common Founder Mutations Using a Cost-Effective Deep Sequencing Panel
Source: Genes (Basel). 2024 May 20;15(5):646. doi: 10.3390/genes15050646 (PMC11120920; doi:10.3390/genes15050646)
Supplement: Supplementary file 1 [file genes-15-00646-s001.zip]

Archive with 4 entries (3 files):
- genes-2989680-supplementary/
- genes-2989680-supplementary/genes-2989680-supplementary.pdf
- genes-2989680-supplementary/Supp Table S1 - primers list.xlsx
- genes-2989680-supplementary/Supp Table S2 - mutation list.xlsx
