# Supplementary material for: Simultaneous Detection of Common Founder Mutations Using a Cost-Effective Deep Sequencing Panel
Source: Genes (Basel). 2024 May 20;15(5):646. doi: 10.3390/genes15050646 (PMC11120920; doi:10.3390/genes15050646)
Supplement: Supplementary file 1 [file genes-15-00646-s001.zip › genes-2989680-supplementary/Supp Table S1 - primers list.xlsx]

## Sheet: גיליון1
primers	gene	mutation (c.)	mutation (p.)	combined seq
1F	FAM161A	c.1355_6del	p.Thr452Serfs*3	TCGTCGGCAGCGTCAGATGTGTATAAGAGACAGacacaaggttaggtgcccaa
1R				GTCTCGTGGGCTCGGAGATGTGTATAAGAGACAGctgcttcgatgtctgccaaa
2F	ABCA4	c.5882G>A	p.G1961E	TCGTCGGCAGCGTCAGATGTGTATAAGAGACAGttgctctcaccctgtctcagtt
2R				GTCTCGTGGGCTCGGAGATGTGTATAAGAGACAGtgatgttcggaagcctttcac
3F	TRPM1	c.880A>T	p.K294*	TCGTCGGCAGCGTCAGATGTGTATAAGAGACAGgtgccatcgtcttggaatacc
3R				GTCTCGTGGGCTCGGAGATGTGTATAAGAGACAGaagcagaccactttagatttctcct
4F	CERKL	c.238+1G>A	IVS1+1G>A	TCGTCGGCAGCGTCAGATGTGTATAAGAGACAGcggggcatcttcgagat
4R				GTCTCGTGGGCTCGGAGATGTGTATAAGAGACAGggtggagcaaaagctcgt
5F	CNGA3	c.1585G>A	p.V529M	TCGTCGGCAGCGTCAGATGTGTATAAGAGACAGgtgttcagccctggggattat
5R				GTCTCGTGGGCTCGGAGATGTGTATAAGAGACAGcgacttgctccccttgatgt
6F	CNGA3	c.940_942del	p.I314del	TCGTCGGCAGCGTCAGATGTGTATAAGAGACAGggaccaactaccccaatatgttca
6R				GTCTCGTGGGCTCGGAGATGTGTATAAGAGACAGtgagatgtttgggtagacc
7F	RPE65	c.95-2A>T	IVS2-2A>T	TCGTCGGCAGCGTCAGATGTGTATAAGAGACAGtgcccaatcaggctgct
7R				GTCTCGTGGGCTCGGAGATGTGTATAAGAGACAGgcttgcccatcaaacaggt
8F	USH2A	c.236_239dup	p.Gln81Tyrfs*28	TCGTCGGCAGCGTCAGATGTGTATAAGAGACAGctcccagaccgaagcacttt
8R				GTCTCGTGGGCTCGGAGATGTGTATAAGAGACAGgcagaattgctatgggcgtta
9F	ABCA4	c.4254-37_4254-15del	IVS28-37_4254-15del	TCGTCGGCAGCGTCAGATGTGTATAAGAGACAGagcattcggtgcctccaata
9R				GTCTCGTGGGCTCGGAGATGTGTATAAGAGACAGcaagtaccgtgaactgctca
10F	DHDDS	c.124A>G	p.K42E	TCGTCGGCAGCGTCAGATGTGTATAAGAGACAGtgaagaatatgagacctgttcatca
10R				GTCTCGTGGGCTCGGAGATGTGTATAAGAGACAGcagactgttcactttgggctc
11F	FAM161A	c.1567C>T	p.Arg523*	TCGTCGGCAGCGTCAGATGTGTATAAGAGACAGcgtaagtcaccagtaagatgtgca
11R				GTCTCGTGGGCTCGGAGATGTGTATAAGAGACAGaccaacataaactccacagagct
12F	ABCA4	c.5380G>C	p.Ala1794Pro	TCGTCGGCAGCGTCAGATGTGTATAAGAGACAGtggctctgctcgaccaa
12R				GTCTCGTGGGCTCGGAGATGTGTATAAGAGACAGgtggaactccatcactctgagt
13F	EYS	c.403_423delinsCTTTT	p.Thr135Leufs*26	TCGTCGGCAGCGTCAGATGTGTATAAGAGACAGgcaaaataccacaacggaagatca
13R				GTCTCGTGGGCTCGGAGATGTGTATAAGAGACAGtgtttcactgtcacatttagtcgaa
14F	NR2E3	c.932G>A	p.R311Q	TCGTCGGCAGCGTCAGATGTGTATAAGAGACAGtctgcctctggacagct
14R				GTCTCGTGGGCTCGGAGATGTGTATAAGAGACAGagtcaccagaattcccactc
15F	CNGA3	c.1669G>A	p.G557R	TCGTCGGCAGCGTCAGATGTGTATAAGAGACAGagggagatattgggaaggag
15R				GTCTCGTGGGCTCGGAGATGTGTATAAGAGACAGagtagccaatgctgcggat
17F	USH2A	c.12067-2A>G	IVS61-2A>G	TCGTCGGCAGCGTCAGATGTGTATAAGAGACAGcctacaagctttggccatga
17R				GTCTCGTGGGCTCGGAGATGTGTATAAGAGACAGccacaacaccaatgcgatatgtt
18F	USH1C	c.1220del	p.Gly407Glufs*58	TCGTCGGCAGCGTCAGATGTGTATAAGAGACAGGGAGGAAGCTGATTACAGG
18R				GTCTCGTGGGCTCGGAGATGTGTATAAGAGACAGTGCTCTCCCTGCTCCTC
19F	ABCA4	c.4139C>T	p.P1380L	TCGTCGGCAGCGTCAGATGTGTATAAGAGACAGtgacatctccatgccacagtc
19R				GTCTCGTGGGCTCGGAGATGTGTATAAGAGACAGcggggtattcgccaaaagga
20F	USH2A	c.12575G>A	p.R4192H	TCGTCGGCAGCGTCAGATGTGTATAAGAGACAGccactctgtgaagtccacca
20R				GTCTCGTGGGCTCGGAGATGTGTATAAGAGACAGgtcggcctggattgtct
21F	GUCY2D	c.389del	p.Pro130Leufs*36	TCGTCGGCAGCGTCAGATGTGTATAAGAGACAGTCGAGGTAGCGCTGCT
21R				GTCTCGTGGGCTCGGAGATGTGTATAAGAGACAGGAAGCAGGGCGTAGAGG
22F	GUCY2D	c.2129C>T	p.A710V	TCGTCGGCAGCGTCAGATGTGTATAAGAGACAGcaacctgggctttctggtga
22R				GTCTCGTGGGCTCGGAGATGTGTATAAGAGACAGggcacactacttcttgcatgat
24F	CNGB3	c.1148del	p.Thr383Ilefs*12	TCGTCGGCAGCGTCAGATGTGTATAAGAGACAGttctgcacattaatgcctgt
24R				GTCTCGTGGGCTCGGAGATGTGTATAAGAGACAGttcaaaaacactggctctca
25F	RDH12	c.295C>A	p.L99I	TCGTCGGCAGCGTCAGATGTGTATAAGAGACAGtgaaatccgagtggatacaa
25R				GTCTCGTGGGCTCGGAGATGTGTATAAGAGACAGtcccatacccaatttcctgctt
26F	CNGA3	c.130_151dup	p.Ala51fs*15	TCGTCGGCAGCGTCAGATGTGTATAAGAGACAGtgactgtctcactcctggct
26R				GTCTCGTGGGCTCGGAGATGTGTATAAGAGACAGctgaggctggtcagttacct
27F	MYO7A	c.700C>T	p.Q234*	TCGTCGGCAGCGTCAGATGTGTATAAGAGACAGgctttgccagtgacacccta
27R				GTCTCGTGGGCTCGGAGATGTGTATAAGAGACAGgcctgggtctattcctgcat
28F	ADAM9	c.1087T>A	p.C363S	TCGTCGGCAGCGTCAGATGTGTATAAGAGACAGgttctgaacagtttggacaaatca
28R				GTCTCGTGGGCTCGGAGATGTGTATAAGAGACAGcaggtactcacgatgctcct
29F	GUCY2D	c.2513G>A	p.R838H	TCGTCGGCAGCGTCAGATGTGTATAAGAGACAGgcaacccaggtcttcagca
29R				GTCTCGTGGGCTCGGAGATGTGTATAAGAGACAGcggaggcagcatctgtgtaa
31F	MYO7A	c.285+2T>G	IVS4+2T>G	TCGTCGGCAGCGTCAGATGTGTATAAGAGACAGatcttgcgcaacctgctta
31R				GTCTCGTGGGCTCGGAGATGTGTATAAGAGACAGtgcacagcggacaaagtct
32F	CLRN1	c.144T>G	p.N48K	TCGTCGGCAGCGTCAGATGTGTATAAGAGACAGgatcaaagccactgtcctct
32R				GTCTCGTGGGCTCGGAGATGTGTATAAGAGACAGacaccctctccgtggaa
33F	CNGB1	c.2284C>T	p.R762C	TCGTCGGCAGCGTCAGATGTGTATAAGAGACAGatccgttttacccccatggt
33R				GTCTCGTGGGCTCGGAGATGTGTATAAGAGACAGggcagacacgaagatgcca
34F	RDH12	c.377C>T	p.A126V	TCGTCGGCAGCGTCAGATGTGTATAAGAGACAGtttggttgtgccctatagaggaa
34R				GTCTCGTGGGCTCGGAGATGTGTATAAGAGACAGttttagtcacccaaagatacttacc
35F	ABCA4	c.634C>T	p.Arg212Cys	TCGTCGGCAGCGTCAGATGTGTATAAGAGACAGctaccacagggcagtttctagt
35R				GTCTCGTGGGCTCGGAGATGTGTATAAGAGACAGatacagagtgtcttctatccactgt
36F	RPGR	c.259G>T	p.E87*	TCGTCGGCAGCGTCAGATGTGTATAAGAGACAGctatcacttagttaccatttgtcct
36R				GTCTCGTGGGCTCGGAGATGTGTATAAGAGACAGcacgttactggaatgagacctca
37F	ABCA4	c.834del	p.Asp279Ilefs*21	TCGTCGGCAGCGTCAGATGTGTATAAGAGACAGttttactgtcaattacagcttccca
37R				GTCTCGTGGGCTCGGAGATGTGTATAAGAGACAGgggtaaatggtggaaagacataa
38F	CACNA1F	c.4084C>T	p.R1362*	TCGTCGGCAGCGTCAGATGTGTATAAGAGACAGtgtccacagatgttcggcaa
38R				GTCTCGTGGGCTCGGAGATGTGTATAAGAGACAGacccacgggcataaggt
39F	AIPL1	c.211G>T	p.V71F	TCGTCGGCAGCGTCAGATGTGTATAAGAGACAGgatgaggagcggacagtcatt
39R				GTCTCGTGGGCTCGGAGATGTGTATAAGAGACAGcgcagggcctacttacgat
41F	ABCA4	c.3050+5G>A	IVS20+5G>A	TCGTCGGCAGCGTCAGATGTGTATAAGAGACAGgtccacagcacaacatcct
41R				GTCTCGTGGGCTCGGAGATGTGTATAAGAGACAGcaaataagagtctgtatctctgcct
42F	ABCA4	c.4918C>T	p.R1640W	TCGTCGGCAGCGTCAGATGTGTATAAGAGACAGccctggtcagctttctcaatgt
42R				GTCTCGTGGGCTCGGAGATGTGTATAAGAGACAGgtggtggcttacactgtaatctc
43F	CRB1	c.4121-4130del	p.Ala1374Glufs*20	TCGTCGGCAGCGTCAGATGTGTATAAGAGACAGtgatcctcttgctggccatt
43R				GTCTCGTGGGCTCGGAGATGTGTATAAGAGACAGggacacaatgctcctaaatcagtc
44F	ABCA4	c.2894A>G	p.Asn965Ser	TCGTCGGCAGCGTCAGATGTGTATAAGAGACAGtggggtatgcgtgaagaatct
44R				GTCTCGTGGGCTCGGAGATGTGTATAAGAGACAGgctgatagggaaagactaagcca
45F	CRB1	c.3307G>A	p.G1103R	TCGTCGGCAGCGTCAGATGTGTATAAGAGACAGtttatgtgggagacagagctattga
45R				GTCTCGTGGGCTCGGAGATGTGTATAAGAGACAGgagaaattgctcttcctgaggttta
46F	EYS	c.9286_9295del	p.Val3096Luefs*28	TCGTCGGCAGCGTCAGATGTGTATAAGAGACAGagactcttatcaaggcctacataaa
46R				GTCTCGTGGGCTCGGAGATGTGTATAAGAGACAGcatattcaaagccccctagataaca
47F	KIZ	c.226C>T	p.R76*	TCGTCGGCAGCGTCAGATGTGTATAAGAGACAGtccctttcttagattcgtccaagt
47R				GTCTCGTGGGCTCGGAGATGTGTATAAGAGACAGggtgaagtgtacaacatgagctt
48F	USH2A	c.2209C>T	p.R737*	TCGTCGGCAGCGTCAGATGTGTATAAGAGACAGggcttaggtgtgatcattgcaa
48R				GTCTCGTGGGCTCGGAGATGTGTATAAGAGACAGtgcaggtgtcacactgaagt
