# Supplementary material for: Simultaneous Detection of Common Founder Mutations Using a Cost-Effective Deep Sequencing Panel
Source: Genes (Basel). 2024 May 20;15(5):646. doi: 10.3390/genes15050646 (PMC11120920; doi:10.3390/genes15050646)
Supplement: Supplementary file 1 [file genes-15-00646-s001.zip › genes-2989680-supplementary/Supp Table S2 - mutation list.xlsx]

## Sheet: Supp Table 1
Chr	Start (hg19)	End (hg19)	Gene	Exon	Intron	Mutation (c.)	Mutation (p.)	Number of families	Phenotypes
chr2	62066783	62066784	FAM161A	3		c.1355_6del	p.Thr452Serfs*3	47	RP
chr1	94486960	94486960	ABCA4	42		c.5882G>A	p.G1961E	47	CRD / STGD
chr1	26764719	26764719	DHDDS	3		c.124A>G	p.K42E	22	RP
chr2	182521495	182521495	CERKL		1	c.238+1G>A	IVS1+1G>A	17	RP / CRD
chr2	99013218	99013218	CNGA3	7		c.1585G>A	p.V529M	17	Achromotopsia
chr15	31355340	31355340	TRPM1	7		c.880A>T	p.K294*	16	CSNB
chr1	68912545	68912545	RPE65		2	c.95-2A>T	IVS2-2A>T	15	LCA
chr2	62066572	62066572	FAM161A	3		c.1567C>T	p.Arg523*	15	RP
chr1	215848678	215848678	USH2A	63		c.12575G>A	p.R4192H	14	RP
chr1	94496666	94496666	ABCA4	28		c.4139C>T	p.P1380L	14	macular degeneration / CRD / STGD/RP
chr1	215853743	215853743	USH2A		61	c.12067-2A>G	IVS61-2A>G	13	Usher type 2/RP
chr2	99012573	99012575	CNGA3	7		c.940_942del	p.I314del	13	Achromatopsia
chr15	72105913	72105913	NR2E3	6		c.932G>A	p.R311Q	13	RP, ESCS, GFS, retinoschisis
chr6	66204899	66204919	EYS	4		c.403_423delinsCTTTT	p.Thr135Leufs*26	13	RP
chr11	17539012	17539012	USH1C	15		c.1220del	p.Gly407Glufs*58	13	RP / USH (mild)
chr1	94480179	94480179	ABCA4	38		c.5380G>C	p.Ala1794Pro	12	STGD
chr2	99013302	99013302	CNGA3	7		c.1669G>A	p.G557R	11	Achromatopsia / CRD
chr1	216595440	216595443	USH2A	2		c.236_239dup	p.Gln81Tyrfs*28	10	USH2 / RP
chr1	94510164	94510164	ABCA4		20	c.3050+5G>A	IVS20+5G>A	9	Stargardt / CRD
chr1	94496097	94496120	ABCA4		28	c.4254-37_4254-15del	IVS28-37_4254-15del	9	targard type 3
chr14	68191923	68191923	RDH12	5		c.295C>A	p.L99I	8	RP- early
chr17	6337302	6337302	AIPL1	2		c.211G>T	p.V71F	8	LCA
chr3	150690352	150690352	CLRN1	2		c.144T>G	p.N48K	7	Usher type 3
chr1	94486896	94486896	ABCA4	35		c.4918C>T	p.R1640W	7	STGD
chr8	87656009	87656009	CNGB3	10		c.1148del	p.Thr383Ilefs*12	7	Achromatopsia
chr16	57949172	57949172	CNGB1	23		c.2284C>T	p.R762C	7	RP
chr1	197404300	197404300	CRB1	12		c.3307G>A	p.G1103R	6	RP-early/LCA
chr17	7906754	7906754	GUCY2D	2		c.389del	p.Pro130Leufs*36	6	LCA
chr2	98994178	98994199	CNGA3	3		c.130_151dup	p.Ala51fs*15	5	ACHM, CRD
chr1	94564484	94564484	ABCA4	6		c.634C>T	p.Arg212Cys	5	Stargardt
chr6	64430631	64430640	EYS		11	c.9349_9358del	p.V3117Lfs*28	5	RP
chrX	49068405	49068405	CACNA1F	35		c.4084C>T	p.R1362*	5	CRD / CSNB
chr17	7916436	7916436	GUCY2D	11		c.2129C>T	p.A710V	5	LCA
chr11	76868015	76868015	MYO7A	7		c.700C>T	p.Q234*	4	USH1
chr14	68192801	68192801	RDH12	6		c.377C>T	p.A126V	4	RP- early
chr8	38884286	38884286	ADAM9	11		c.1087T>A	p.C363S	4	RP
chr20	21117104	21117104	KIZ	3		c.226C>T	p.R76*	4	RP
chr1	94512499	94512499	ABCA4	19		c.2894A>G	p.S965S	3	Stargardt
chrX	38180329	38180329	RPGR	4		c.259G>T	p.E87*	3	RP
chr1	216420527	216420527	USH2A	13		c.2209C>T	p.R737*	2	Usher type 2, RP
chr1	197446904	197446913	CRB1	15		c.4121-4130del	p.Ala1374Glufs*20	2	LCA
chr1	94548931	94548931	ABCA4	7		c.834del	p.Asp279Ilefs*21	2	Stargardt/CRD
chr11	76858998	76858998	MYO7A		5	c.285+2T>G	IVS4+2T>G	2	USH1
chr17	7918018	7918018	GUCY2D	13		c.2512C>T	p.R838C	2	CRD
chr1	216420460	216420460	USH2A	13		c.2276G>T	p.C759F		RP
chr2	99013273	99013273	CNGA3	7		c.1640T>G	p.F547C		Achromatopsia
chr2	99012618	99012618	CNGA3	7		c.985G>T	p.G329C		Achromatopsia
chr1	94486896	94486896	ABCA4	35		c.4919G>A	p.R1640Q		Stargardt
chr1	94486835	94486835	ABCA4	35		c.4979C>T	p.P1660L		Stargardt
chr1	94480241	94480241	ABCA4	38		c.5318C>T	p.A1773V		Stargardt
chr1	94480223	94480226	ABCA4	38		c.5333_5336del	p.M1778Tfs*51		Stargardt/CRD
chr1	94480208	94480208	ABCA4	38		c.5351T>G	p.L1784R		Stargardt
chr1	94480098	94480098	ABCA4		38	c.5460+1G>A	IVS38+1G>A		Stargardt/CRD
chr11	76867955	76867955	MYO7A	7		c.640G>A	p.G214R		USH1
chr17	7918019	7918019	GUCY2D	13		c.2513G>A	p.R838H		Macular degeneration
